# Supplementary material for: Enhanced Growth and Contrasting Effects on Arsenic Phytoextraction in Pteris vittata through Rhizosphere Bacterial Inoculations
Source: Plants (Basel). 2024 Jul 24;13(15):2030. doi: 10.3390/plants13152030 (PMC11314128; doi:10.3390/plants13152030)
Supplement: Supplementary file 1 [file plants-13-02030-s001.zip]

Archive with 1 entries (1 files):
- plants-3098844-supplementary.pdf
